# Supplementary material for: Social Media Use, Fear of Missing Out (FoMO), Sleep Disturbance, and Physical Health Complaints: A Social Media Content Analysis
Source: Behav Sci (Basel). 2026 Jul 1;16(7):1085. doi: 10.3390/bs16071085 (PMC13405858; doi:10.3390/bs16071085)
Supplement: Supplementary file 1 [file behavsci-16-01085-s001.zip]

Archive with 1 entries (1 files):
- behavsci-4279312-supplementary.pdf
